# Supplementary material for: Discerning morpho-anatomical, physiological and molecular multiformity in cultivated and wild genotypes of lentil with reconciliation to salinity stress
Source: PLoS One. 2017 May 25;12(5):e0177465. doi: 10.1371/journal.pone.0177465 (PMC5444645; doi:10.1371/journal.pone.0177465)
Supplement: S2 Table — (XLSX) [file pone.0177465.s003.xlsx]

## Sheet: Sheet1
Supplementary Table:1 Reduction of seedling growyh, seedling survival (%), salinity score, total Na and K at 120mM NaCl
HYDROPONIC
	Genotypes	G%	RL	SL	FWR	FWS	DWR	DWS	survival	Score	Total Na	Total K
121/12	1	-60	-34.2105	-63.2558	-47.619	-61.5769	-60.1542	-91.0569	0	4.8	2.445	0.78
	2	-68	-30.1587	-63.0769	-45.6522	-52.8	-59.8854	-92.3077	0	5	2.48	0.815
	3	-66	-33.7079	-61.2121	-43.75	-48.3333	-60.2356	-91.8699	0	5	2.51	0.76
	Mean	-64.6667	-32.6924	-62.515	-45.6737	-54.2368	-60.0918	-91.7448	0	4.93333	2.47833	0.785
1220/11	1	-60	-34.2105	-58.6047	-47.619	-58.375	-63.2353	-90.2439	0	4.8	2.435	0.785
	2	-68	-28.6486	-65.1282	-49.4949	-45	-65.1007	-89.4737	0	5	2.43	0.815
	3	-66	-31.4607	-65.2174	-43.8202	-60.2174	-59.3614	-83.8095	0	5	2.515	0.78
	Mean	-64.6667	-31.4399	-62.9834	-46.9781	-54.5308	-62.5658	-87.8424	0	4.93333	2.46	0.793333
210/11	1	-60	-30.5556	-65.1163	-47.619	-60.04	-60.4863	-88.3721	0	4.8	2.555	0.815
	2	-66	-28.6486	-58.8571	-49.4949	-57.6923	-60.3448	-91.0626	0	5	2.52	0.8035
	3	-68	-34.8315	-60.6061	-43.8202	-61.875	-66.7722	-93.6937	0	5	2.455	0.73
	Mean	-64.6667	-31.3452	-61.5265	-46.9781	-59.8691	-62.5344	-91.0428	0	4.93333	2.51	0.782833
330/12	1	-66	-33.3333	-61.5385	-47.619	-62.625	-60.182	-88.3495	0	4.8	2.47	0.76
	2	-66	-32.3077	-56.5714	-47.644	-56.5217	-59.3614	-91.4286	0	5	2.42	0.78
	3	-68	-27.5676	-64.2857	-47.619	-64.5263	-55.4531	-95.4955	0	5	2.52	0.73
	Mean	-66.6667	-31.0695	-60.7985	-47.6274	-61.2244	-58.3322	-91.7579	0	4.93333	2.47	0.756667
BM-4	1	-60	-28.9474	-54.8837	-48.6957	-56	-65.2406	-81.2808	0	4.8	2.485	0.755
	2	-64	-32.973	-54.1463	-49.1667	-53.3333	-57.8783	-81.25	0	5	2.445	0.775
	3	-64	-32.3077	-71.1111	-43.8202	-50	-54.1596	-90	0	5	2.455	0.73
	Mean	-62.6667	-31.4093	-60.0471	-47.2275	-53.1111	-59.0928	-84.1769	0	4.93333	2.46167	0.753333
DPL-62	1	-60	-28.1879	-58.7302	-49.4949	-61.8333	-48.0355	-84.6029	0	5	2.435	0.76
	2	-68	-38.1818	-53.9326	-45.2381	-54.1429	-64.1834	-85.4701	0	5	2.525	0.7835
	3	-68	-25.1429	-64.0212	-42.7907	-55.8	-65.0456	-85.4369	0	5	2.455	0.73
	Mean	-65.3333	-30.5042	-58.8946	-45.8412	-57.2587	-59.0882	-85.17	0	5	2.47167	0.757833
E-153	1	-60	-30.5556	-66.8293	-45.1111	-54.5909	-63.1268	-88.6792	0	4.8	2.375	0.78
	2	-68	-40.5128	-62.7027	-43.6429	-42.1053	-62.5585	-91.453	0	5	2.515	0.815
	3	-66	-27.5281	-52.7273	-49.3846	-65.2679	-65.9643	-89.4737	0	5	2.55	0.76
	Mean	-64.6667	-32.8655	-60.7531	-46.0462	-53.988	-63.8832	-89.8686	0	4.93333	2.48	0.785
FLIP-96-51	1	-60	-30.9524	-60.4651	-45.4545	-50	-67.67	-85.7143	0	5	2.455	0.755
	2	-68	-34.1463	-60.9302	-50	-55.102	-67.265	-84.2105	0	5	2.36	0.7835
	3	-66	-27.1795	-61.9512	-48.9627	-58.5593	-55.7895	-86.1314	0	4.8	2.42	0.835
	Mean	-64.6667	-30.7594	-61.1155	-48.1391	-54.5538	-63.5748	-85.3521	0	4.93333	2.41167	0.791167
IG-109039	1	-50	-25.3012	-29.5302	-20.6843	-39.4495	-30.4703	-47.1545	40	2.8	2.445	0.78
	2	-36	-9.69697	-27.9503	-25.3968	-41.1178	-34.3545	-45.0704	48	3	2.48	0.815
	3	-36	-24.1573	-32.4324	-25.641	-42.6282	-29.7872	-51.8248	40	3	2.51	0.76
	Mean	-40.6667	-19.7185	-29.971	-23.9074	-41.0652	-31.5374	-48.0166	42.6667	2.93333	2.47833	0.785
IG-111991	1	-60	-33.6842	-60.4651	-43.75	-52.4286	-60.1367	-90.9584	0	5	2.615	0.765
	2	-68	-36.7568	-63.7755	-48.75	-52.1739	-60.3073	-91.129	0	5	2.41	0.775
	3	-64	-26.7045	-50.2646	-45.6	-67.125	-68.1456	-90.9091	0	5	2.455	0.73
	Mean	-64	-32.3818	-58.1684	-46.0333	-57.2425	-62.8632	-90.9988	0	5	2.49333	0.756667
IG-111996	1	-64	-32.1053	-66.6667	-45.8333	-53.4615	-61.3821	-87.6106	0	5	2.725	0.76
	2	-68	-32.5714	-50.2703	-44	-52.1739	-62.2222	-88.0342	0	5	2.42	0.745
	3	-68	-33.9394	-59.7765	-43.4783	-65.0199	-58.9744	-88.5965	0	5	2.54	0.725
	Mean	-66.6667	-32.872	-58.9045	-44.4372	-56.8851	-60.8596	-88.0804	0	5	2.56167	0.743333
IG-112078	1	-60	-28.8889	-62.9787	-41.5333	-60.1176	-71.5262	-89.7751	0	5	2.54	0.76
	2	-64	-33.7079	-58.5859	-41.4667	-46.8047	-58.1633	-92.6829	0	5	2.525	0.78
	3	-68	-32.1212	-59.7087	-52.9524	-60.4598	-63.6364	-92.1569	0	5	2.485	0.73
	Mean	-64	-31.5727	-60.4244	-45.3175	-55.7941	-64.4419	-91.5383	0	5	2.51667	0.756667
IG-11210	1	-60	-39.4737	-60.4651	-43.4783	-51.8519	-56.7901	-83.7838	0	5	2.425	0.805
	2	-60	-30.7692	-56.5854	-51.0204	-55.3903	-63.6364	-86.3248	0	5	2.415	0.7835
	3	-68	-30.3371	-58.9189	-46.0581	-53.0612	-63.3136	-86.1789	0	4.8	2.575	0.73
	Mean	-62.6667	-33.5267	-58.6565	-46.8523	-53.4345	-61.2467	-85.4291	0	4.93333	2.47167	0.772833
IG-112128	1	-50	-32.2222	-65.1163	-47.4211	-56.5652	-64.6465	-89.7436	0	5	2.695	0.76
	2	-52	-41.7143	-62.2222	-45.5556	-47.619	-67.2802	-92.7419	0	5	2.435	0.76
	3	-44	-19.1781	-56.2963	-44.4375	-59.8817	-65.1685	-93.1373	0	5	2.54	0.76
	Mean	-48.6667	-31.0382	-61.2116	-45.8047	-54.6886	-65.6984	-91.8743	0	5	2.55667	0.76
IG-112131	1	-68	-27.0588	-63.4146	-47.9167	-53.8462	-60.2273	-86.7841	0	5	2.615	0.76
	2	-68	-34.5455	-63.2432	-44.3478	-56	-59.4423	-91.1765	0	5	2.43	0.7635
	3	-68	-32.4138	-51.8519	-47.0899	-47.9167	-63.5258	-92	0	5	2.455	0.73
	Mean	-68	-31.3394	-59.5032	-46.4515	-52.5876	-61.0651	-89.9869	0	5	2.5	0.751167
IG-112137	1	-66	-30.5556	-55.814	-46	-57.1429	-64.539	-98.916	0	5	2.615	0.78
	2	-68	-31.5152	-57.8378	-38.6957	-58.6331	-61.3636	-82.1606	0	5	2.43	0.81
	3	-68	-34.3949	-58.7879	-48.1328	-47.6636	-57.3964	-90.2439	0	5	2.455	0.74
	Mean	-67.3333	-32.1552	-57.4799	-44.2761	-54.4798	-61.0997	-90.4401	0	5	2.5	0.776667
IG-116551	1	-68	-32.5	-63.2558	-36.8421	-47.9688	-52.6316	-90.2991	0	5	2.615	0.75
	2	-68	-29.1429	-64.0212	-50.1667	-51.0695	-63.0412	-88.0342	0	5	2.425	0.76
	3	-68	-28.4848	-57.8652	-49.162	-65.7576	-66.3158	-83.3333	0	5	2.455	0.72
	Mean	-68	-30.0426	-61.714	-45.3903	-54.9319	-60.6629	-87.2222	0	5	2.49833	0.743333
IG-129185	1	-60	-28.9474	-64.8889	-45.4545	-54	-62.0061	-89.0765	0	5	2.615	0.785
	2	-66	-28.125	-54.0541	-43.4783	-54.1667	-62.9032	-89.7436	0	5	2.39	0.805
	3	-68	-37.0732	-60	-49.4949	-62.5957	-66.7722	-87.7193	0	5	2.565	0.73
	Mean	-64.6667	-31.3818	-59.6476	-46.1426	-56.9208	-63.8938	-88.8465	0	5	2.52333	0.773333
IG-129287	1	-66	-30.5556	-59.2179	-47.9167	-56.9231	-67.9389	-89.5379	0	5	2.675	0.78
	2	-68	-35.9551	-60.6061	-36.9159	-55.102	-65.3285	-89.5238	0	5	2.365	0.805
	3	-68	-28.4848	-58.8608	-49.2806	-55.8394	-63.1579	-90.1961	0	5	2.43	0.73
	Mean	-67.3333	-31.6652	-59.5616	-44.7044	-55.9548	-65.4751	-89.7526	0	5	2.49	0.771667
IG-129291	1	-60	-36.1111	-56.8889	-50	-51.5385	-66.5775	-84.6715	0	5	2.7	0.78
	2	-60	-32.0225	-64.0212	-43.4783	-56	-66.1972	-85.0394	0	5	2.42	0.81
	3	-68	-33.1361	-61.7978	-39.3939	-64.8462	-54.1596	-87.1795	0	4.8	2.455	0.745
	Mean	-62.6667	-33.7566	-60.9026	-44.2907	-57.4615	-62.3114	-85.6301	0	4.93333	2.525	0.778333
IG-129293	1	-66	-30.9524	-55.3191	-43.3333	-53.8462	-60.182	-91.2409	0	5	2.73	0.78
	2	-68	-34.1463	-63.7209	-47.619	-56	-56.6667	-91.4062	0	5	2.42	0.81
	3	-68	-30.2564	-62.0192	-45.6522	-61	-60.0614	-88	0	5	2.455	0.76
	Mean	-67.3333	-31.785	-60.3531	-45.5349	-56.9487	-58.97	-90.2157	0	5	2.535	0.783333
IG-129302	1	-68	-28.9474	-60.4651	-47.619	-53.3333	-63.4888	-86.4734	0	4.8	2.54	0.785
	2	-68	-32.4324	-61.0256	-47.3684	-58.5062	-60.7843	-86.6429	0	5	2.365	0.8035
	3	-68	-35.6757	-61.9048	-41.1765	-63.2636	-67.3077	-89.3238	0	5	2.455	0.73
	Mean	-68	-32.3518	-61.1318	-45.388	-58.3677	-63.8603	-87.4801	0	4.93333	2.45333	0.772833
IG-129304	1	-68	-28.9474	-63.7209	-47.619	-58.375	-59.0444	-87.6869	0	4.8	2.485	0.78
	2	-68	-27.1795	-58.0488	-43.4783	-58.5062	-51.6779	-91.0859	0	5	2.41	0.81
	3	-68	-39.5122	-64.8148	-46.2617	-49.3927	-59.0269	-87.2923	0	5	2.54	0.73
	Mean	-68	-31.8797	-62.1948	-45.7863	-55.4246	-56.583	-88.6884	0	4.93333	2.47833	0.773333
IG-129309	1	-68	-28.9474	-58.0488	-47.3684	-56.5652	-63.2446	-91.9883	0	4.8	2.615	0.78
	2	-68	-32.4324	-65.1282	-37.5	-51.1111	-69.914	-87.4016	0	5	2.425	0.7985
	3	-68	-34.0782	-58.1818	-50.237	-58.972	-57.4468	-87.3507	0	5	2.48	0.765
	Mean	-68	-31.8193	-60.4529	-45.0351	-55.5494	-63.5352	-88.9135	0	4.93333	2.50667	0.781167
IG-129313	1	-60	-26.4706	-58.6047	-43.1818	-58.375	-54.3726	-85.8946	0	5	2.615	0.78
	2	-62	-32.3077	-62.9268	-47.619	-53.1915	-64.1834	-88.7279	0	4.8	2.365	0.79
	3	-62	-29.6512	-59.4595	-42.6087	-51.8672	-56.5826	-81.6914	0	5	2.455	0.735
	Mean	-61.3333	-29.4765	-60.3303	-44.4699	-54.4779	-58.3795	-85.4379	0	4.93333	2.47833	0.768333
IG-129317	1	-6	-21.9101	-30.7692	-34	-37.7778	-39.9399	-46.714	40	2.8	1.9	0.92
	2	-6	-17.8571	-29.7436	-34.1667	-38.8462	-36.6286	-51.2195	48	3	1.875	0.95
	3	-4	-20.5714	-26.9841	-18.6957	-42	-39.2097	-50.4132	56	2.9	1.905	0.955
	Mean	-5.33333	-20.1129	-29.1656	-28.9541	-39.5413	-38.5928	-49.4489	48	2.9	1.89333	0.941667
IG-129319	1	-36	-20.5263	-30.7317	-20.8333	-40	-37.1134	-55.9748	40	2.7	1.9	0.92
	2	-34	-28.6486	-32.5581	-21.7391	-41.6667	-31.3622	-47.8632	40	2.6	1.875	0.95
	3	-30	-22.4719	-32.3077	-30.6773	-36.4407	-33.6842	-46.729	50	2	1.905	0.955
	Mean	-33.3333	-23.8823	-31.8658	-24.4166	-39.3691	-34.0533	-50.189	43.3333	2.43333	1.89333	0.941667
IG-129560	1	-60	-30.5556	-54.4186	-47.619	-58.375	-60.1367	-85.3061	0	5	2.48	0.79
	2	-68	-30.1587	-61.9512	-42.5234	-55.102	-59.0269	-90.9434	0	4.8	2.365	0.7635
	3	-66	-37.0787	-64.0212	-45.6522	-51.2712	-62.4573	-88.6731	0	5	2.52	0.73
	Mean	-64.6667	-32.5976	-60.1303	-45.2649	-54.9161	-60.5403	-88.3076	0	4.93333	2.455	0.761167
IG-130033	1	-60	-30.5263	-64.6512	-42.8571	-60.04	-57.3171	-85.3372	0	5	2.48	0.76
	2	-68	-33.1461	-53.9683	-49.4949	-54.3568	-64.4444	-89.3143	0	5	2.42	0.805
	3	-66	-29.2308	-55.814	-43.8202	-52.9197	-61.5385	-84.9823	0	5	2.48	0.74
	Mean	-64.6667	-30.9677	-58.1445	-45.3908	-55.7722	-61.1	-86.5446	0	5	2.46	0.768333
IG-130219	1	-60	-31.7647	-61.5385	-43.3333	-49.5455	-60.7098	-88.9764	0	5	2.615	0.765
	2	-68	-35.1515	-61.1429	-47.8261	-44.4444	-59.8854	-93.9655	0	5	2.365	0.775
	3	-66	-29.2208	-54.5455	-43.1193	-63.7433	-56.5826	-91.7431	0	4.8	2.47	0.74
	Mean	-64.6667	-32.0457	-59.0756	-44.7596	-52.5777	-59.0593	-91.5617	0	4.93333	2.48333	0.76
IG-134342	1	-66	-28.8889	-58.0488	-46.6667	-50	-58.9977	-85.6604	0	4.8	2.435	0.78
	2	-68	-29.1429	-60.3175	-48.8372	-54.3568	-67.3469	-87.8444	0	5	2.41	0.81
	3	-68	-35.6757	-63.0769	-41.9192	-61.9915	-62.5	-87.7942	0	5	2.535	0.73
	Mean	-67.3333	-31.2358	-60.4811	-45.8077	-55.4495	-62.9482	-87.0997	0	4.93333	2.46	0.773333
IG-135424	1	-60	-28.9474	-62.3256	-47.619	-56.5217	-68.0851	-85.4369	0	4.8	2.485	0.76
	2	-66	-37.6344	-56.4103	-47.3684	-59.1837	-61.9469	-88.2353	0	5	2.42	0.81
	3	-68	-29.2135	-66.1376	-43.4783	-50.8475	-69.506	-90.0901	0	5	2.525	0.73
	Mean	-64.6667	-31.9318	-61.6245	-46.1552	-55.5176	-66.5127	-87.9208	0	4.93333	2.47667	0.766667
IG-136607	1	-40	-21.9512	-31.0127	-19.5604	-33.4812	-41.4141	-55.4656	40	2.9	2.16	0.965
	2	-42	-16	-32.4138	-17.8151	-45.3322	-43.75	-48.6957	66	3	1.99	0.94
	3	-52	-22.3684	-25.5172	-34.25	-41.3043	-52.9412	-52.6316	40	2.7	1.945	0.945
	Mean	-44.6667	-20.1065	-29.6479	-23.8752	-40.0392	-46.0351	-52.2643	48.6667	2.86667	2.03167	0.95
IG-136618	1	-68	-28.8889	-67.3171	-47.8261	-53.8462	-67.0469	-89.2473	0	4.8	2.54	0.785
	2	-68	-28.5714	-52.7273	-45.8333	-59.1837	-64.1834	-87.7301	0	5	2.37	0.7885
	3	-68	-37.5	-63.4831	-39.1304	-60.2174	-66.0767	-88.2988	0	5	2.455	0.745
	Mean	-68	-31.6534	-61.1758	-44.2633	-57.7491	-65.769	-88.4254	0	4.93333	2.455	0.772833
IG-136620	1	-66	-30.5556	-58.6047	-47.619	-58.375	-63.2446	-80.5285	0	5	2.43	0.76
	2	-68	-30.8989	-64.0212	-44.4444	-53.3898	-61.4995	-87.8543	0	5	2.385	0.825
	3	-68	-34.6154	-63.4146	-46.5241	-51.8672	-65.5172	-91.2917	0	4.8	2.455	0.73
	Mean	-67.3333	-32.0233	-62.0135	-46.1959	-54.544	-63.4204	-86.5582	0	4.93333	2.42333	0.771667
IG-136637	1	-66	-33.3333	-63.7209	-47.619	-60.04	-64.512	-86.7958	0	5	2.535	0.795
	2	-68	-28.5714	-62.0112	-45.7014	-54.3568	-64.539	-84.5528	0	5	2.335	0.7835
	3	-68	-29.1429	-52.9762	-42.654	-53.629	-63.2925	-87.5	0	4.8	2.455	0.73
	Mean	-67.3333	-30.3492	-59.5694	-45.3248	-56.0086	-64.1145	-86.2829	0	4.93333	2.44167	0.7695
IG-5320	1	-6	-32	-64.8649	-25.8333	-42	-59.9542	-51.5152	40	3	1.83	0.945
	2	-6	-26.2069	-55.8621	-32.6693	-39.5833	-43.4251	-50.4065	40	3	1.955	0.99
	3	-4	-11.8519	-57.7181	-20.5607	-42.5532	-58.6207	-48.6726	40	2.8	1.87	0.955
	Mean	-5.33333	-23.3529	-59.4817	-26.3545	-41.3788	-54	-50.1981	40	2.93333	1.885	0.963333
IG-70174	1	-66	-30.5556	-64.878	-47.619	-58.375	-61.6788	-88.6179	0	5	2.435	0.78
	2	-68	-31.8182	-61.7978	-44.4444	-54.1667	-57.4074	-86.8421	0	5	2.385	0.7835
	3	-68	-32.8767	-61.3095	-43.8202	-60.2174	-62.8906	-87.069	0	4.8	2.515	0.76
	Mean	-67.3333	-31.7501	-62.6618	-45.2946	-57.5864	-60.659	-87.5097	0	4.93333	2.445	0.7745
IG-70230	1	-52	-23.6842	-32.5581	-25.8333	-40	-36.6286	-47.0899	50	2.6	1.915	0.95
	2	-50	-21.6216	-29.6875	-25	-38.4	-50.6173	-58.7118	40	2.7	1.9	0.965
	3	-50	-16.8539	-31.5217	-25.2525	-38.6957	-35.8974	-47.1831	40	2.8	1.94	0.955
	Mean	-50.6667	-20.7199	-31.2558	-25.362	-39.0319	-41.0478	-50.995	43.3333	2.7	1.91833	0.956667
IG-71646	1	-66	-28.9474	-63.8889	-47.619	-56.5652	-57.1429	-88.2353	0	5	2.515	0.81
	2	-68	-36.4103	-58.5366	-49.4949	-55.102	-57.7778	-91.0714	0	5	2.435	0.7635
	3	-68	-33.1461	-62.7358	-45.9459	-45.6522	-66.9031	-88.6364	0	4.8	2.475	0.73
	Mean	-67.3333	-32.8346	-61.7204	-47.6866	-52.4398	-60.6079	-89.3144	0	4.93333	2.475	0.767833
IG-71710	1	-50	-27.0142	-28.5714	-30.6723	-40.0799	-42.2492	-62.963	50	2.8	2.095	0.945
	2	-36	-18.9744	-35.7576	-29.1304	-41.0526	-29.2035	-51.6129	50	2.8	2.15	1.04
	3	-36	-12.973	-22.0779	-21.4286	-36.6667	-19.9319	-41.8803	50	3	2.12	0.945
	Mean	-40.6667	-19.6538	-28.8023	-27.0771	-39.2664	-30.4615	-52.1521	50	2.86667	2.12167	0.976667
IG-73798	1	-60	-30.5556	-56.4103	-47.8261	-60.04	-63.595	-81.3725	0	5	2.44	0.77
	2	-68	-36.5169	-67.3171	-49.4949	-55.4656	-62.4161	-81.25	0	4.8	2.465	0.7985
	3	-60	-26.6272	-62.0112	-38.2022	-54.1833	-62.8681	-76.699	0	5	2.485	0.795
	Mean	-62.6667	-31.2332	-61.9128	-45.1744	-56.563	-62.9597	-79.7739	0	4.93333	2.46333	0.787833
IG-73802	1	-60	-35.5556	-62.9268	-47.619	-56.2222	-59.4423	-82.3944	0	5	2.545	0.78
	2	-60	-32	-58.7879	-44.4444	-50.1579	-61.3181	-86.6667	0	4.8	2.375	0.79
	3	-66	-30.7692	-59.0909	-47.1658	-59.8315	-52.8875	-91.5493	0	5	2.455	0.73
	Mean	-62	-32.7749	-60.2685	-46.4098	-55.4039	-57.8826	-86.8701	0	4.93333	2.45833	0.766667
IG-73816	1	-60	-28.9474	-63.2558	-45.2381	-58.375	-69.5817	-89.4366	0	4.8	2.485	0.785
	2	-66	-30.8571	-57.8378	-49.4949	-61.76	-59.8854	-87.7698	0	5	2.415	0.81
	3	-68	-33.9394	-61.236	-47.1658	-60.2609	-60.7843	-89.2857	0	5	2.455	0.735
	Mean	-64.6667	-31.248	-60.7765	-47.2996	-60.132	-63.4171	-88.8307	0	4.93333	2.45167	0.776667
IG-73945	1	-60	-28.9474	-63.7209	-47.619	-58.375	-57.3171	-87.6652	0	4.8	2.485	0.78
	2	-68	-35.9551	-64.0212	-47.8261	-52.1739	-60	-92.6829	0	5	2.415	0.7985
	3	-66	-29.5302	-55.3571	-38.0952	-59.4191	-67.1815	-90.9091	0	5	2.535	0.76
	Mean	-64.6667	-31.4775	-61.0331	-44.5135	-56.656	-61.4995	-90.4191	0	4.93333	2.47833	0.7795
IG-75920	1	-60	-33.3333	-54.359	-35.7143	-56.5652	-60.1367	-86.4865	0	4.8	2.485	0.78
	2	-68	-30.8571	-58.9189	-50.951	-54.3568	-60.4938	-90.2439	0	5	2.415	0.7985
	3	-66	-32.967	-63.4146	-56.1798	-56.5217	-53.4091	-99.2424	0	5	2.535	0.76
	Mean	-64.6667	-32.3858	-58.8975	-47.615	-55.8146	-58.0132	-91.9909	0	4.93333	2.47833	0.7795
IG-9	1	-60	-34.2105	-61.8605	-47.8261	-55.2	-63.6364	-82.1251	0	4.8	2.45	0.78
	2	-68	-31.8919	-59.4872	-48.8372	-50.8929	-56.8182	-88.6179	0	5	2.545	0.82
	3	-66	-29.6089	-57.8378	-41.1765	-56.5217	-57.3034	-88.2883	0	5	2.535	0.76
	Mean	-64.6667	-31.9038	-59.7285	-45.9466	-54.2049	-59.2526	-86.3438	0	4.93333	2.51	0.786667
IG-936	1	-60	-32.5581	-56.5022	-48.0526	-48.1132	-60.6742	-90.5983	0	4.9	2.375	0.76
	2	-68	-30.7692	-61.9512	-47.2487	-49.5413	-58.1818	-87.2881	0	5	2.52	0.78
	3	-66	-34.1463	-68.5185	-57.2193	-47.8261	-66.5653	-89.916	0	4.8	2.54	0.795
	Mean	-64.6667	-32.4912	-62.324	-50.8402	-48.4935	-61.8071	-89.2675	0	4.9	2.47833	0.778333
ILL-10030	1	-60	-37.5	-54.4186	-47.619	-52.0833	-57.8313	-86.6071	0	4.8	2.485	0.76
	2	-68	-26.7677	-63.4146	-45.4545	-51.0204	-66.6667	-88.2353	0	5	2.47	0.815
	3	-66	-27.5281	-65.5914	-42.1053	-52.1186	-61.1111	-90.2913	0	5	2.48	0.73
	Mean	-64.6667	-30.5986	-61.1415	-45.0596	-51.7408	-61.8697	-88.3779	0	4.93333	2.47833	0.768333
ILL-10031	1	-60	-38.0952	-60.4444	-42.8571	-53.3333	-63.2446	-79.6748	0	4.8	2.555	0.8
	2	-68	-21.6216	-56.4103	-50	-55.3785	-64.5309	-87.3239	0	5	2.525	0.7835
	3	-66	-34.359	-59.5349	-49.4949	-54.3568	-65.5582	-85.0877	0	5	2.405	0.73
	Mean	-64.6667	-31.3586	-58.7965	-47.4507	-54.3562	-64.4446	-84.0288	0	4.93333	2.495	0.771167
ILL-10032	1	-60	-32.5581	-56.0538	-48.0526	-48.1132	-60.6742	-90.5983	0	4.8	2.375	0.76
	2	-68	-30.7692	-61.9512	-47.2487	-49.5413	-58.1818	-87.2881	0	5	2.52	0.78
	3	-66	-34.1463	-68.5185	-52.9947	-47.8261	-66.5653	-89.916	0	4.8	2.54	0.795
	Mean	-64.6667	-32.4912	-62.1745	-49.432	-48.4935	-61.8071	-89.2675	0	4.86667	2.47833	0.778333
ILL-10034	1	-60	-37.5	-60.4651	-47.619	-51.3043	-64.2127	-91.5493	0	4.8	2.53	0.76
	2	-66	-32.3077	-60	-48	-55.102	-61.7068	-90.9091	0	5	2.47	0.805
	3	-66	-24.5714	-63.2432	-43.8202	-55.6522	-65.9574	-90.9836	0	5	2.505	0.73
	Mean	-64	-31.4597	-61.2361	-46.4798	-54.0195	-63.959	-91.1473	0	4.93333	2.50167	0.765
ILL-10034	1	-60	-37.5	-60.4651	-47.619	-51.3043	-64.2127	-91.5493	0	4.8	2.53	0.76
	2	-66	-32.3077	-60	-48	-55.102	-61.7068	-90.9091	0	5	2.47	0.805
	3	-66	-24.5714	-63.2432	-43.8202	-55.6522	-65.9574	-90.9836	0	5	2.505	0.73
	Mean	-64	-31.4597	-61.2361	-46.4798	-54.0195	-63.959	-91.1473	0	4.93333	2.50167	0.765
ILL-10795	1	-60	-32.2222	-54.359	-42.8571	-50	-66.6667	-88.785	0	4.8	2.535	0.785
	2	-66	-28.5714	-59.4595	-43.4783	-56.1753	-59.0909	-87.7049	0	5	2.42	0.815
	3	-66	-29.1667	-61.7978	-45	-61.8261	-59.6774	-86.4662	0	5	2.48	0.76
	Mean	-64	-29.9868	-58.5387	-43.7785	-56.0005	-61.8117	-87.652	0	4.93333	2.47833	0.786667
ILL-10810	1	-66	-30.5556	-60	-48.5263	-54.5909	-54.0984	-90.1786	0	5	2.49	0.785
	2	-68	-32	-57.2973	-33.2432	-54.3568	-67.6923	-86.7257	0	4.8	2.42	0.815
	3	-68	-30.9524	-60.5714	-50.6742	-57.4783	-54.2773	-84.8214	0	5	2.5	0.76
	Mean	-67.3333	-31.1693	-59.2896	-44.1479	-55.4753	-58.6893	-87.2419	0	4.93333	2.47	0.786667
ILL-10820	1	-60	-28.9474	-60	-45.4545	-57.6923	-57.4037	-90.5512	0	4.8	2.56	0.78
	2	-68	-32.973	-64.0625	-52.1739	-50.6122	-59.5745	-88.3721	0	5	2.435	0.815
	3	-66	-32.5714	-62.7027	-45.8333	-54.3396	-70.8333	-91.5385	0	5	2.49	0.775
	Mean	-64.6667	-31.4973	-62.2551	-47.8206	-54.2147	-62.6038	-90.1539	0	4.93333	2.495	0.79
ILL-10823	1	-60	-34.2105	-60.9302	-42.8571	-53.4615	-60.981	-88.6364	0	4.8	2.44	0.8
	2	-68	-30.3371	-60.8466	-52.1739	-51.25	-64.0449	-90.2256	0	5	2.45	0.7835
	3	-66	-28.4024	-56.962	-47.619	-53.1915	-69.0476	-90.1639	0	5	2.455	0.73
	Mean	-64.6667	-30.9833	-59.5796	-47.55	-52.6343	-64.6912	-89.6753	0	4.93333	2.44833	0.771167
ILL-10826	1	-60	-32.6316	-55.814	-45.8333	-53.4615	-58.4615	-88.6364	0	5	2.585	0.78
	2	-68	-30.2703	-61.5385	-52	-52.6971	-61.7647	-87.7863	0	4.8	2.435	0.815
	3	-66	-32.3864	-62.6582	-43.4783	-43.0962	-60.4863	-90.6977	0	5	2.495	0.75
	Mean	-64.6667	-31.7627	-60.0035	-47.1039	-49.7516	-60.2375	-89.0401	0	4.93333	2.505	0.781667
ILL-10827	1	-60	-35.5556	-68.6869	-40.4762	-52.0833	-60.4938	-88.6364	0	4.8	2.52	0.77
	2	-68	-37.0787	-61.6216	-45	-51.3043	-59.4203	-90.2256	0	5	2.465	0.82
	3	-66	-26.0274	-56.3636	-49.4949	-54.1667	-60.2564	-85.8209	0	5	2.435	0.78
	Mean	-64.6667	-32.8872	-62.224	-44.9904	-52.5181	-60.0568	-88.2276	0	4.93333	2.47333	0.79
ILL-10835	1	-60	-28.9474	-63.7209	-42.8571	-56	-59.7701	-84.1689	0	4.8	2.555	0.775
	2	-68	-32.4324	-61.4525	-50	-56.1753	-63.6364	-90.2755	0	5	2.435	0.815
	3	-62	-33.5196	-58.7879	-39.3939	-53.4413	-65.1685	-86.8421	0	5	2.485	0.73
	Mean	-63.3333	-31.6331	-61.3204	-44.0837	-55.2055	-62.8583	-87.0955	0	4.93333	2.49167	0.773333
ILL-10848	1	-60	-33.6842	-55.814	-43.4783	-51.9231	-64.539	-85.3659	0	4.8	2.48	0.795
	2	-62	-27.027	-61.5385	-50.2075	-53.0612	-63.6364	-86.8421	0	5	2.445	0.7935
	3	-62	-34.375	-69.7674	-45.7547	-59.6774	-63.3136	-83.1858	0	5	2.335	0.73
	Mean	-61.3333	-31.6954	-62.3733	-46.4801	-54.8872	-63.8297	-85.1313	0	4.93333	2.42	0.772833
ILL-10897	1	-60	-32.6316	-59.5349	-42.8571	-58.375	-63.3867	-79.1045	0	4.8	2.435	0.795
	2	-62	-32.2751	-61.236	-47.8261	-50.7874	-64.512	-83.2	0	5	2.505	0.7835
	3	-68	-30.8989	-61.9048	-45.2381	-60.1594	-63.5258	-86.3636	0	5	2.48	0.775
	Mean	-63.3333	-31.9352	-60.8919	-45.3071	-56.4406	-63.8082	-82.8894	0	4.93333	2.47333	0.7845
ILL-10913	1	-60	-32.5	-58.6047	-48	-56.5652	-60.6742	-86.8421	0	4.8	2.44	0.785
	2	-68	-35.8974	-61.9512	-45.0562	-58.3333	-59.8733	-87.4016	0	5	2.37	0.815
	3	-68	-24.1573	-62.7027	-40.4762	-53.1381	-64.2105	-84.9206	0	5	2.575	0.73
	Mean	-65.3333	-30.8516	-61.0862	-44.5108	-56.0122	-61.586	-86.3881	0	4.93333	2.46167	0.776667
ILL-10921	1	-60	-25	-56.4103	-47.619	-56	-60.981	-86.7257	0	4.8	2.485	0.77
	2	-68	-35.8974	-62.8571	-44.186	-53.629	-63.6364	-90.3226	0	5	2.42	0.815
	3	-68	-34.8315	-64.8485	-42.7273	-56.0311	-65.5172	-90.3704	0	5	2.5	0.73
	Mean	-65.3333	-31.9096	-61.372	-44.8441	-55.2201	-63.3782	-89.1395	0	4.93333	2.46833	0.771667
ILL-10967	1	-60	-28.9474	-58.6047	-50	-47.4211	-60.9756	-90.9091	0	4.8	2.5	0.77
	2	-60	-30.1676	-57.8378	-43.9252	-38.2022	-59.2233	-90.0901	0	5	2.37	0.82
	3	-60	-32.973	-64.6154	-49.4949	-67.7143	-64.8438	-89.5161	0	5	2.48	0.76
	Mean	-60	-30.696	-60.3526	-47.8067	-51.1125	-61.6809	-90.1718	0	4.93333	2.45	0.783333
ILL-10969	1	-60	-25	-56.4103	-40.9091	-59.25	-59.4423	-81.0606	0	4.8	2.48	0.76
	2	-66	-35.3933	-60.6061	-47.8261	-56.5217	-61.6519	-86.6071	0	5	2.425	0.835
	3	-62	-35.7576	-62.6582	-46.6667	-59	-58.7021	-88.0597	0	5	2.535	0.73
	Mean	-62.6667	-32.0503	-59.8915	-45.1339	-58.2572	-59.9321	-85.2425	0	4.93333	2.48	0.775
ILL-3829	1	-62	-30.5556	-56.4103	-47.619	-51.3043	-59.432	-85.3659	0	4.8	2.455	0.795
	2	-68	-36.9231	-58.0488	-47.7273	-58.5062	-64.4444	-89.7436	0	5	2.36	0.7985
	3	-66	-31.3187	-66.6667	-44.3478	-54.7511	-62.5	-89.3443	0	5	2.535	0.73
	Mean	-65.3333	-32.9324	-60.3752	-46.5647	-54.8539	-62.1255	-88.1512	0	4.93333	2.45	0.7745
ILL-4605	1	-60	-30.7692	-67.907	-52.9524	-56.5652	-60.182	-88.6364	0	5	2.485	0.795
	2	-68	-29.7753	-57.8378	-49.4949	-54.3568	-66.443	-90.2439	0	5	2.365	0.795
	3	-66	-37.3737	-53.6585	-35.3933	-57.8448	-66.7093	-88.5965	0	4.8	2.5	0.765
	Mean	-64.6667	-32.6394	-59.8011	-45.9469	-56.2556	-64.4448	-89.1589	0	4.93333	2.45	0.785
ILL-6002	1	-60	-39.4737	-64.6512	-45.4545	-54	-64.512	-82.0513	0	4.8	2.43	0.785
	2	-68	-32.4324	-61.5385	-47.3913	-54.3568	-55.5874	-88.9764	0	5	2.42	0.82
	3	-66	-24.1573	-57.2973	-47.9798	-52.2822	-51.3678	-90.5109	0	5	2.455	0.775
	Mean	-64.6667	-32.0211	-61.1623	-46.9419	-53.5463	-57.1557	-87.1795	0	4.93333	2.435	0.793333
ILWL-06	1	-60	-34.2105	-60.4651	-45.4545	-58.375	-60.6742	-88.6364	0	4.8	2.54	0.77
	2	-68	-30.7692	-61.9512	-49.5833	-56.1753	-58.8235	-87.5969	0	5	2.415	0.7835
	3	-60	-27.5281	-61.9048	-42.4658	-61.6858	-58.9744	-79.8319	0	4.8	2.455	0.785
	Mean	-62.6667	-30.8359	-61.4404	-45.8345	-58.7454	-59.4907	-85.3551	0	4.86667	2.47	0.7795
ILWL-09	1	0	-16.1111	-21.0256	-18.9474	-25	-27.2727	-27.5362	100	0	1.405	1.2725
	2	0	-12	-16.7568	-11.0526	-30.4	-30	-36.1702	100	0	1.305	1.19
	3	0	-12.3077	-22.6131	-15.2381	-24.4	-33.3333	-27.5362	90	0.6	1.375	1.225
	Mean	0	-13.4729	-20.1318	-15.0794	-26.6	-30.202	-30.4142	96.6667	0.2	1.36167	1.22917
ILWL-100	1	-52	-23.6842	-27.4419	-28.5714	-35.8333	-33.5378	-50.8772	40	2.8	1.79	0.945
	2	-50	-21.9101	-32.4324	-19.1919	-37.7358	-29.7659	-53.8462	66	2.6	1.745	0.94
	3	-50	-25.641	-34.1463	-34.0909	-43.6735	-31.9149	-56.1983	40	2.6	1.905	0.975
	Mean	-50.6667	-23.7451	-31.3402	-27.2848	-39.0809	-31.7395	-53.6406	48.6667	2.66667	1.81333	0.953333
ILWL-125	1	-60	-30.5556	-55.8974	-47.619	-54.5455	-68.3143	-83.8983	0	4.8	2.5	0.77
	2	-68	-32.5714	-59.4595	-43.8202	-58.8333	-55.5874	-75.8621	0	5	2.415	0.81
	3	-60	-29.1667	-62.8571	-44.7514	-52.1739	-57.8783	-83.0645	0	4.8	2.48	0.73
	Mean	-62.6667	-30.7646	-59.4047	-45.3969	-55.1842	-60.5933	-80.9416	0	4.86667	2.465	0.77
ILWL-128	1	-60	-31.5789	-55.814	-48.8372	-50.2075	-59.9542	-87.1212	0	4.8	2.435	0.775
	2	-68	-37.8378	-60	-49.4949	-55.102	-61.6519	-86.6071	0	5	2.6	0.82
	3	-60	-30.1676	-64.8649	-38.2022	-57.6695	-60.2076	-88.4956	0	4.8	2.455	0.73
	Mean	-62.6667	-33.1948	-60.2263	-45.5115	-54.3263	-60.6046	-87.408	0	4.86667	2.49667	0.775
ILWL-13	1	-52	-18.9474	-33.4884	-24.7619	-41.3043	-39.2097	-51.2195	40	2.8	2.365	0.8
	2	-50	-22.0513	-29.2683	-34.2222	-39.5833	-41.7758	-36.7521	48	3	2.515	0.78
	3	-50	-26.6304	-30.7692	-23.3333	-38.6957	-36.6286	-50.4132	50	2.8	2.48	0.795
	Mean	-50.6667	-22.543	-31.1753	-27.4392	-39.8611	-39.2047	-46.1283	46	2.86667	2.45333	0.791667
ILWL-133	1	-60	-30.5263	-69.7674	-46.8085	-51.0204	-59.6774	-90.5983	0	4.8	2.43	0.77
	2	-68	-33.1461	-57.8378	-50.2075	-54.3568	-67.2387	-91.129	0	5	2.535	0.82
	3	-60	-33.9394	-57.5419	-46.383	-58.5593	-53.2872	-88.4298	0	4.8	2.455	0.73
	Mean	-62.6667	-32.5373	-61.7157	-47.7997	-54.6455	-60.0678	-90.0524	0	4.86667	2.47333	0.773333
ILWL-137	1	0	-13.1579	-18.6047	-14.7619	-17.5	-25	-35.7143	100	0	1.2	1.47
	2	0	-14.8148	-18.3246	-7.93651	-29.7872	-21.4286	-30.7692	100	0	1.22	1.415
	3	0	-16.2011	-19.5767	-22.7273	-24.2678	-30.7692	-35.7143	100	0	1.145	1.43
	Mean	0	-14.7246	-18.8353	-15.1419	-23.8517	-25.7326	-34.0659	100	0	1.18833	1.43833
ILWL-15	1	-52	-20	-32.5581	-30.2326	-37.0213	-27.7567	-52.6316	40	2.8	1.775	0.945
	2	-50	-25.1282	-34.1463	-20	-42.7386	-30.6818	-55.5556	40	2.6	1.72	0.94
	3	-50	-14.5946	-26.6667	-27.3128	-38.5593	-34.6154	-57.1429	40	2.8	1.835	0.955
	Mean	-50.6667	-19.9076	-31.1237	-25.8484	-39.4397	-31.018	-55.11	40	2.73333	1.77667	0.946667
ILWL-192	1	-60	-28.9474	-58.6047	-46.5116	-48.7179	-64.2249	-87.1795	0	4.8	2.435	0.82
	2	-68	-29.7753	-57.2973	-44.4444	-51.1111	-62.069	-88.4615	0	5	2.36	0.7835
	3	-60	-39.2857	-61.7978	-44.9541	-58.5062	-70.3125	-88.3495	0	4.8	2.6	0.73
	Mean	-62.6667	-32.6695	-59.2332	-45.3034	-52.7784	-65.5354	-87.9968	0	4.86667	2.465	0.777833
ILWL-20	1	-60	-30.5556	-61.5385	-34.5794	-46.6667	-63.6364	-83.3333	0	4.8	2.48	0.775
	2	-68	-35.3933	-58.9189	-41.0377	-39.5349	-60.4167	-78.5714	0	5	2.45	0.82
	3	-60	-27.027	-64.6154	-55.5556	-49.4949	-58.8235	-85.1064	0	4.8	2.475	0.745
	Mean	-62.6667	-30.9919	-61.6909	-43.7242	-45.2322	-60.9589	-82.337	0	4.86667	2.46833	0.78
ILWL-203	1	-60	-31.5789	-59.5349	-44.7005	-53.3898	-67.5926	-87.1795	0	4.8	1.25	1.205
	2	-68	-32.4324	-59.4872	-50	-58.5062	-55.5126	-88.2353	0	5	1.275	1.24
	3	-60	-30.7263	-63.2432	-47.8261	-55.6452	-62.8906	-89.7436	0	4.8	1.235	1.2
	Mean	-62.6667	-31.5792	-60.7551	-47.5088	-55.8471	-61.9986	-88.3861	0	4.86667	1.25333	1.215
ILWL-227	1	-60	-28.9474	-49.3023	-50.4673	-44.4444	-63.2446	-82.0513	0	4.8	2.48	0.785
	2	-68	-35.8974	-65.3333	-47.1111	-55.102	-65.616	-87.8049	0	5	2.36	0.7985
	3	-68	-33.5196	-63.4921	-39.3939	-53.4884	-54.2773	-89.6296	0	4.8	2.6	0.73
	Mean	-65.3333	-32.7881	-59.3759	-45.6574	-51.0116	-61.046	-86.4953	0	4.86667	2.48	0.771167
ILWL-238	1	-60	-28.9474	-54.4186	-49.3088	-41.8803	-57.4037	-85.3659	0	4.8	2.6	0.77
	2	-68	-29.7753	-59.4595	-49.0909	-48.9796	-60.7843	-86.3248	0	5	2.465	0.815
	3	-68	-37.2973	-65.1282	-36.8687	-53.7037	-63.8298	-88.2353	0	4.8	2.405	0.74
	Mean	-65.3333	-32.0066	-59.6688	-45.0895	-48.1879	-60.6726	-86.642	0	4.86667	2.49	0.775
ILWL-238	1	-60	-28.9474	-54.4186	-49.3088	-41.8803	-57.4037	-85.3659	0	4.8	2.6	0.77
	2	-68	-29.7753	-59.4595	-49.0909	-48.9796	-60.7843	-86.3248	0	5	2.465	0.815
	3	-68	-37.2973	-65.1282	-36.8687	-53.7037	-63.8298	-88.2353	0	4.8	2.405	0.74
	Mean	-65.3333	-32.0066	-59.6688	-45.0895	-48.1879	-60.6726	-86.642	0	4.86667	2.49	0.775
ILWL-29	1	-60	-28.9474	-59.5349	-47.3684	-56.5652	-61.3601	-87.1795	0	4.8	2.52	0.76
	2	-60	-29.1429	-60.3175	-44.9438	-54.1667	-59.4384	-88.8889	0	5	2.415	0.795
	3	-68	-33.7143	-63.4921	-44.7205	-53.271	-59.322	-89.6226	0	4.8	2.455	0.73
	Mean	-62.6667	-30.6015	-61.1148	-45.6776	-54.6676	-60.0402	-88.5637	0	4.86667	2.46333	0.761667
ILWL-292	1	-60	-34.2105	-58.6047	-48.5981	-40.678	-60.182	-89.2857	0	4.8	2.485	0.76
	2	-68	-37.9487	-64.878	-49.3333	-51.0204	-66.6667	-85.2174	0	5	2.375	0.82
	3	-68	-27.027	-64.6465	-39.2523	-55.6452	-64.1485	-89.3805	0	4.8	2.515	0.73
	Mean	-65.3333	-33.0621	-62.7097	-45.7279	-49.1145	-63.6657	-87.9612	0	4.86667	2.45833	0.77
ILWL-321	1	-60	-34.2105	-65.1163	-43.3962	-51.0638	-63.3803	-88.6364	0	4.8	2.48	0.76
	2	-60	-33.7143	-62.7027	-46.5116	-55.2239	-66.6667	-90.2439	0	5	2.435	0.83
	3	-68	-28.4848	-58.1006	-46.5217	-50.2075	-58.209	-88.5965	0	4.8	2.475	0.73
	Mean	-62.6667	-32.1366	-61.9732	-45.4765	-52.1651	-62.752	-89.1589	0	4.86667	2.46333	0.773333
ILWL-334	1	-60	-34.2105	-65.1163	-47.7273	-45.2282	-63.5535	-83.7607	0	4.8	2.435	0.795
	2	-68	-29.2308	-63.2432	-51.6	-45.1064	-65.4321	-89.5522	0	5	2.455	0.7835
	3	-60	-33.7079	-48.4848	-41.3043	-54.3568	-70.4209	-89.8438	0	4.8	2.54	0.73
	Mean	-62.6667	-32.3831	-58.9481	-46.8772	-48.2305	-66.4689	-87.7189	0	4.86667	2.47667	0.7695
ILWL-340	1	-52	-23.2877	-28.0822	-25.8065	-34.8148	-35.9795	-46.4286	40	2.8	1.885	0.945
	2	-50	-23.1884	-33.8983	-22.7586	-42.7419	-46.3087	-55.7522	48	3	1.855	0.94
	3	-50	-17.037	-28.8	-26.4706	-43.4783	-41.9448	-47.3684	56	2.8	1.735	1.02
	Mean	-50.6667	-21.171	-30.2602	-25.0119	-40.345	-41.411	-49.8497	48	2.86667	1.825	0.968333
ILWL-35	1	-52	-18.9474	-32.093	-26.2673	-39.4737	-28.2051	-50.8475	40	2.8	1.885	0.975
	2	-50	-25.1282	-34.1463	-28.1818	-31.1111	-31.6456	-53.0973	40	2.8	1.88	0.94
	3	-50	-20.5405	-30.7692	-22.2222	-44.4444	-35.8025	-51.4286	40	2.8	1.855	0.955
	Mean	-50.6667	-21.5387	-32.3362	-25.5571	-38.3431	-31.8844	-51.7911	40	2.8	1.87333	0.956667
ILWL-350	1	-60	-30.9524	-60.4444	-46.2617	-43.9655	-58	-89.7436	0	4.8	2.435	0.76
	2	-68	-30.303	-66.8293	-48.1818	-51.0204	-58.8235	-85.5932	0	5	2.425	0.7835
	3	-62	-35.3488	-62.6667	-51.3043	-53.3898	-60.4167	-90	0	4.8	2.53	0.805
	Mean	-63.3333	-32.2014	-63.3135	-48.5826	-49.4586	-59.0801	-88.4456	0	4.86667	2.46333	0.782833
ILWL-361	1	-60	-28.9474	-60.4651	-39.4737	-44.3439	-60.182	-89.2857	0	4.8	2.435	0.8
	2	-66	-33.1551	-63.5897	-40.7407	-54.2857	-65.1007	-92.0354	0	5	2.415	0.7835
	3	-68	-34.0782	-53.8043	-37.6404	-53.1915	-60.4938	-92.9825	0	4.8	2.54	0.73
	Mean	-64.6667	-32.0602	-59.2864	-39.285	-50.607	-61.9255	-91.4345	0	4.86667	2.46333	0.771167
ILWL-362	1	-60	-32.5581	-56.0538	-48.0526	-48.1132	-60.6742	-90.5983	0	4.8	2.47	0.805
	2	-68	-30.7692	-61.9512	-47.2487	-49.5413	-58.1818	-87.2881	0	5	2.365	0.7835
	3	-66	-34.1463	-68.5185	-52.9947	-47.8261	-66.5653	-89.916	0	4.8	2.455	0.73
	Mean	-64.6667	-32.4912	-62.1745	-49.432	-48.4935	-61.8071	-89.2675	0	4.86667	2.43	0.772833
ILWL-398(A)	1	-52	-26.8421	-33.4884	-24.7619	-39.5833	-31.8182	-43.0894	40	2.8	1.905	0.975
	2	-50	-16.7568	-28.5714	-27.2727	-37.1429	-45.9459	-56.1404	48	3	1.865	0.945
	3	-50	-18.4358	-31.5476	-29.2929	-40.2597	-43.662	-55.7522	56	2.8	1.7	0.98
	Mean	-50.6667	-20.6782	-31.2025	-27.1092	-38.9953	-40.4754	-51.6607	48	2.86667	1.82333	0.966667
ILWL-401	1	-60	-32.5581	-56.0538	-48.0526	-48.1132	-60.6742	-90.5983	0	4.8	2.43	0.785
	2	-68	-30.7692	-61.9512	-47.2487	-49.5413	-58.1818	-87.2881	0	5	2.52	0.775
	3	-66	-34.1463	-68.5185	-52.9947	-47.8261	-66.5653	-89.916	0	4.8	2.495	0.785
	Mean	-64.6667	-32.4912	-62.1745	-49.432	-48.4935	-61.8071	-89.2675	0	4.86667	2.48167	0.781667
ILWL-415	1	-60	-30.5556	-63.2558	-38.914	-46.9388	-56.8789	-89.6296	0	4.8	2.48	0.76
	2	-68	-36.8715	-58.0645	-49.5833	-49.5968	-57.7778	-90.1515	0	5	2.365	0.79
	3	-68	-30.8108	-54.359	-43.913	-52.2822	-66.2651	-86.5672	0	4.8	2.495	0.81
	Mean	-65.3333	-32.746	-58.5598	-44.1368	-49.6059	-60.3072	-88.7828	0	4.86667	2.44667	0.786667
ILWL-418	1	-52	-21.5789	-32.5581	-33.6449	-42.1277	-42.7918	-48.1481	40	2.8	1.885	0.945
	2	-50	-22.9268	-32.4444	-26.7677	-42.449	-33.1104	-48.9051	48	3	1.9	0.94
	3	-50	-22.4719	-26.6667	-29.7753	-42.7386	-40.8284	-53.4884	56	2.8	1.855	0.98
	Mean	-50.6667	-22.3259	-30.5564	-30.0626	-42.4384	-38.9102	-50.1805	48	2.86667	1.88	0.955
ILWL428	1	0	-13.1579	-18.6047	-14.7619	-17.5	-25	-35.7143	100	0	1.32	1.26
	2	0	-11.1111	-19.3717	-10.0529	-31.0638	-28.5714	-38.4615	100	0	1.27	1.2
	3	0	-16.2011	-19.5767	-22.7273	-24.2678	-30.7692	-35.7143	92	0.8	1.33	1.24
	Mean	0	-13.49	-19.1844	-15.8474	-24.2772	-28.1136	-36.63	97.3333	0.266667	1.30667	1.23333
ILWL-436	1	-52	-19.4444	-30.7692	-26.8868	-36.1702	-31.4607	-53.7879	40	2.8	1.75	0.945
	2	-50	-20.5405	-39.0244	-32.5581	-41.9087	-30.7692	-53.3835	50	2.6	1.885	0.95
	3	-50	-24.1573	-28.6486	-35.3191	-41.9492	-37.0787	-54.9618	40	2.6	1.82	0.99
	Mean	-50.6667	-21.3808	-32.8141	-31.588	-40.0094	-33.1029	-54.0444	43.3333	2.66667	1.81833	0.961667
ILWL-438	1	-60	-33.6842	-55.814	-48.6607	-51.0204	-56.7568	-84.0708	0	4.8	2.515	0.76
	2	-68	-36.5729	-65.0442	-42.5532	-54.3568	-67.0469	-85.4701	0	5	2.415	0.81
	3	-60	-28.6486	-68.3721	-46.2617	-53.4884	-61.7284	-87.395	0	4.8	2.455	0.73
	Mean	-62.6667	-32.9686	-63.0768	-45.8252	-52.9552	-61.844	-85.6453	0	4.86667	2.46167	0.766667
ILWL-44	1	-60	-23.6842	-68.3721	-43.4389	-58.5477	-60.2564	-86.1842	0	4.8	2.435	0.76
	2	-66	-32.4324	-59.4872	-43.8202	-43.9252	-64.7727	-83.6735	0	5	2.37	0.7835
	3	-60	-41.0112	-59.893	-37.5	-53.4434	-60.4938	-83.9161	0	4.8	2.48	0.82
	Mean	-62	-32.376	-62.5841	-41.5864	-51.9721	-61.841	-84.5913	0	4.86667	2.42833	0.787833
ILWL-447	1	-60	-34.2105	-61.8605	-48.0526	-41.9643	-56.1798	-86.8613	0	4.8	2.435	0.76
	2	-60	-28.1915	-60	-43.8202	-46.6667	-58.4416	-88.0597	0	5	2.465	0.7835
	3	-60	-30.7692	-66.8293	-41.25	-54.3568	-58.8432	-84.2105	0	4.8	2.6	0.81
	Mean	-60	-31.0571	-62.8966	-44.3743	-47.6626	-57.8215	-86.3772	0	4.86667	2.5	0.7845
ILWL-462	1	-52	-16.8421	-32.5581	-28.1106	-32.7731	-29.4872	-50.8475	40	2.8	1.78	0.98
	2	-50	-23.5897	-34.1463	-30	-42.8571	-27.8481	-52.2124	40	2.8	1.835	0.94
	3	-50	-18.3784	-30.7692	-19.1919	-42.5532	-35.8025	-51.4286	40	2.8	1.885	0.955
	Mean	-50.6667	-19.6034	-32.4912	-25.7675	-39.3945	-31.0459	-51.4961	40	2.8	1.83333	0.958333
ILWL-464	1	-52	-23	-32.5581	-20.283	-42.449	-42.8571	-48.1481	40	2.8	1.795	0.945
	2	-50	-20	-40	-29.7778	-36.7442	-37.5	-54.1985	48	3	1.735	0.94
	3	-50	-22.7027	-21.0256	-29.7872	-39.8305	-44.4444	-46.1538	56	2.8	1.865	1.005
	Mean	-50.6667	-21.9009	-31.1946	-26.616	-39.6746	-41.6005	-49.5002	48	2.86667	1.79833	0.963333
ILWL-58	1	-60	-36.8421	-58.6047	-44.186	-54.3568	-65.1515	-88.189	0	4.8	2.59	0.785
	2	-66	-28.6486	-57.3034	-48.8889	-50.2075	-69.1176	-89.7436	0	5	2.435	0.815
	3	-68	-35.7542	-56.4103	-56.5217	-53.3898	-66.0767	-90.7563	0	4.8	2.48	0.76
	Mean	-64.6667	-33.7483	-57.4394	-49.8656	-52.6514	-66.782	-89.563	0	4.86667	2.50167	0.786667
ILWL-83	1	-52	-24.2857	-31.8584	-29.9065	-40.8163	-31.0345	-51.2195	50	2.8	1.775	0.945
	2	-50	-24.878	-32.093	-30.6667	-40.7843	-48.9796	-57.265	48	3	1.95	0.97
	3	-50	-22.0513	-30.2439	-23.2558	-41.6031	-32.5843	-41.6058	56	2.8	1.82	0.955
	Mean	-50.6667	-23.7383	-31.3984	-27.943	-41.0679	-37.5328	-50.0301	51.3333	2.86667	1.84833	0.956667
ILWL-95	1	0	-13.1579	-18.6047	-14.7619	-17.5	-25	-35.7143	100	0.4	1.42	1.23
	2	0	-18.5185	-23.5602	-12.6984	-28.5106	-28.5714	-38.4615	100	0.4	1.33	1.21
	3	0	-16.2011	-19.5767	-22.7273	-24.2678	-30.7692	-35.7143	94	0.8	1.36	1.22
	Mean	0	-15.9592	-20.5805	-16.7292	-23.4261	-28.1136	-36.63	98	0.533333	1.37	1.22
IPL-406	1	-60	-31.8519	-53.8961	-44.4366	-56.8254	-57.3171	-86.7257	0	5	2.545	0.77
	2	-68	-30.4	-59.3103	-34.963	-59.1964	-57.7778	-85.7143	0	5	2.36	0.755
	3	-66	-33.1034	-63.5802	-54.4371	-54.6667	-53.8462	-84.1121	0	5	2.48	0.73
	Mean	-64.6667	-31.7851	-58.9289	-44.6122	-56.8962	-56.3137	-85.5174	0	5	2.46167	0.751667
JL-3	1	-60	-28.7356	-51.7647	-33.5809	-59.2932	-55.0129	-91.1504	0	5	2.555	0.78
	2	-68	-30.8511	-48.6842	-50	-51.9031	-62.7507	-90.1961	0	5	2.45	0.73
	3	-68	-30.3371	-49.4118	-50	-53.7984	-62.9758	-91.2195	0	5	2.375	0.74
	Mean	-65.3333	-29.9746	-49.9536	-44.527	-54.9982	-60.2464	-90.8553	0	5	2.46	0.75
L-404	1	-60	-35.8824	-63.6364	-45.2381	-60	-65.9574	-86.8074	0	5	2.615	0.78
	2	-70	-30.9091	-57.5949	-43.4343	-54.1667	-53.8462	-82.8571	0	5	2.385	0.77
	3	-70	-30.5195	-57.8947	-43.8202	-54.1892	-64.8352	-84.6154	0	5	2.455	0.74
	Mean	-66.6667	-32.437	-59.7087	-44.1642	-56.1186	-61.5463	-84.76	0	5	2.485	0.763333
L-4076	1	-60	-30.2703	-49.7436	-40.3784	-60.5554	-62.0061	-85	0	5	3.185	0.705
	2	-68	-38.6243	-64.878	-46.6667	-58.4737	-65.798	-92.5	0	5	2.995	0.665
	3	-68	-22.093	-65.7609	-50	-50.8427	-63.6076	-94.6154	0	5	2.98	0.67
	Mean	-65.3333	-30.3292	-60.1275	-45.6817	-56.6239	-63.8039	-90.7051	0	5	3.05333	0.68
L-4078	1	-60	-34.2105	-54.4186	-50	-55.7692	-63.5535	-86.8613	0	4.8	2.44	0.76
	2	-68	-36	-57.8378	-45.6522	-56	-65.3061	-85.6	0	5	2.42	0.7835
	3	-66	-25.5952	-70.2857	-43.9834	-54.2751	-62.5	-85.0877	0	5	2.48	0.815
	Mean	-64.6667	-31.9353	-60.8474	-46.5452	-55.3481	-63.7866	-85.8497	0	4.93333	2.44667	0.786167
L-4147	1	-60	-23.7179	-56.9767	-50.8587	-54.991	-54.4863	-90.2991	0	4.8	2.87	0.71
	2	-68	-24.8485	-57.2368	-34.6667	-56.4444	-57.4468	-91.1851	0	5	2.95	0.685
	3	-68	-42.1384	-56.338	-50.6875	-50.6875	-63.5812	-93.1373	0	5	2.675	0.67
	Mean	-65.3333	-30.2349	-56.8505	-45.4043	-54.041	-58.5048	-91.5405	0	4.93333	2.83167	0.688333
L-4578	1	-66	-36.1111	-69.7674	-47.619	-58.375	-64.539	-84.6403	0	4.8	2.565	0.78
	2	-68	-30.7692	-58.427	-39.3939	-47.619	-55.6818	-87.5556	0	5	2.4	0.81
	3	-68	-26.8571	-60.6061	-52.381	-62.625	-65.6805	-87.3171	0	5	2.455	0.73
	Mean	-67.3333	-31.2458	-62.9335	-46.4646	-56.2063	-61.9671	-86.5043	0	4.93333	2.47333	0.773333
L-4590	1	-52	-21.1111	-35.8974	-21.4286	-44	-34.0909	-47.1545	40	2.8	1.91	1
	2	-50	-17.4157	-27.027	-33.75	-32.9897	-28.0648	-46.1538	40	2.6	1.825	0.94
	3	-50	-25.9459	-34.8718	-28.0952	-35.8289	-35.9551	-48.3051	40	2.8	1.895	0.955
	Mean	-50.6667	-21.4909	-32.5988	-27.7579	-37.6062	-32.7036	-47.2045	40	2.73333	1.87667	0.965
L-4594	1	-50	-21.7105	-31.5476	-25.1969	-38.8186	-32.8783	-51.8519	40	2.8	2.07	0.95
	2	-36	-24.2424	-36.3636	-21.6667	-28.9474	-25.8974	-53.5433	40	3	2.08	0.985
	3	-36	-13.8158	-30.9859	-25.8824	-46.25	-37.02	-55.3957	40	2.8	2.09	0.955
	Mean	-40.6667	-19.9229	-32.9657	-24.2486	-38.0053	-31.9319	-53.5969	40	2.86667	2.08	0.963333
L-4602	1	-60	-31.5789	-58.6047	-47.619	-53.7895	-68.3143	-85.3659	0	5	2.455	0.815
	2	-66	-29.7753	-60.3175	-42.8571	-55.291	-57.3529	-87.7193	0	5	2.43	0.8
	3	-66	-29.7619	-55.4286	-44.4444	-53.3136	-56.5826	-88.4956	0	4.8	2.475	0.745
	Mean	-64	-30.372	-58.1169	-44.9735	-54.1314	-60.75	-87.1936	0	4.93333	2.45333	0.786667
L-4603	1	-60	-34.2105	-59.5349	-45.4545	-58.4737	-60.1367	-86.6071	0	4.8	2.47	0.81
	2	-64	-35.6757	-60	-41.7989	-51.2222	-59.0269	-85.8407	0	5	2.475	0.8
	3	-64	-30.7692	-58.0488	-43.8202	-53.3728	-64.3678	-82.8571	0	5	2.49	0.73
	Mean	-62.6667	-33.5518	-59.1946	-43.6912	-54.3562	-61.1771	-85.1017	0	4.93333	2.47833	0.78
L-4618	1	-6	-21.6667	-28.2828	-23.6842	-33.3333	-30.5913	-50.3448	40	3	1.85	0.995
	2	-6	-22.5641	-32.093	-24.1573	-40.9091	-32.6648	-46.6667	66	2.8	1.805	0.935
	3	-4	-17.9775	-33.3333	-29.2818	-43.4783	-38.5813	-49.6124	40	2.6	1.995	0.94
	Mean	-5.33333	-20.7361	-31.2364	-25.7078	-39.2402	-33.9458	-48.8746	48.6667	2.8	1.88333	0.956667
L-4619	1	-52	-21.9048	-31.5556	-30.9524	-43.75	-48.5861	-41.4634	40	2.8	1.905	0.945
	2	-50	-24.878	-31.1321	-27.619	-38.2609	-42.6934	-48.7179	48	3	1.93	0.975
	3	-50	-24.1026	-28.7805	-25.3333	-36.8687	-31.0345	-57.9832	56	2.8	1.905	0.955
	Mean	-50.6667	-23.6285	-30.4894	-27.9683	-39.6265	-40.7713	-49.3882	48	2.86667	1.91333	0.958333
L-4620	1	-64	-37.5	-57.8652	-48	-56.9231	-60.2564	-85.4369	0	4.8	2.48	0.78
	2	-60	-34.8315	-60	-44.4898	-54.8	-57.3529	-90.2991	0	5	2.395	0.7935
	3	-60	-27.5641	-58.1818	-47.9705	-52.381	-64.6697	-89.3204	0	5	2.57	0.73
	Mean	-61.3333	-33.2985	-58.6823	-46.8201	-54.7013	-60.7597	-88.3521	0	4.93333	2.48167	0.767833
L-4650	1	-60	-30	-55.3846	-45.6522	-58.8333	-57.6366	-86.8421	0	5	2.615	0.76
	2	-68	-34.2857	-63.7209	-48.9627	-58.5062	-60.9856	-90.5512	0	5	2.415	0.815
	3	-62	-37.5758	-59.5238	-44.6512	-55.3785	-61.3197	-90.2655	0	5	2.52	0.73
	Mean	-63.3333	-33.9538	-59.5431	-46.422	-57.5727	-59.9806	-89.2196	0	5	2.51667	0.768333
L-4701	1	-40	-16.0428	-26.0116	-20.1213	-41.3676	-33.3333	-55.595	40	3	2.025	0.96
	2	-42	-26.6667	-31.5152	-26.7677	-40.678	-37.5	-42.3077	48	3	2.075	0.915
	3	-52	-15.4696	-34.8101	-33.3333	-36	-42.8571	-54.1284	56	2.8	2.055	0.955
	Mean	-44.6667	-19.393	-30.7789	-26.7408	-39.3485	-37.8968	-50.6771	48	2.93333	2.05167	0.943333
L-5253	1	-60	-44.7368	-58.6047	-42.8571	-43.4783	-56.7901	-86.7257	0	5	2.435	0.775
	2	-68	-21.6216	-61.5385	-50.4545	-52	-60.688	-87.5	0	5	2.415	0.815
	3	-68	-33.3333	-58.0488	-51.4286	-63.375	-61.3636	-87.5	0	4.8	2.5	0.73
	Mean	-65.3333	-33.2306	-59.3973	-48.2468	-52.9511	-59.6139	-87.2419	0	4.93333	2.45	0.773333
L-7752	1	-52	-19.4444	-29.2683	-22.7273	-42.1053	-36.3636	-50.9434	40	2.8	1.9	0.935
	2	-50	-30.8989	-28.5714	-25	-34.1176	-32.8859	-50.5673	40	3	1.875	0.94
	3	-50	-18.1818	-28.0899	-26.087	-40.8284	-31.7852	-45.5185	40	2.6	1.86	0.97
	Mean	-50.6667	-22.8417	-28.6432	-24.6047	-39.0171	-33.6782	-49.0097	40	2.8	1.87833	0.948333
L-7818	1	-52	-26.6667	-28.5106	-28.9474	-36.9565	-34.9805	-43.0894	40	2.8	1.85	0.975
	2	-50	-13.8462	-27.4419	-27.5281	-43.6735	-42.8571	-50.9804	48	3	1.925	0.95
	3	-50	-20	-31.9249	-21.6216	-36.4486	-44.4444	-61.165	56	2.8	1.965	0.955
	Mean	-50.6667	-20.1709	-29.2925	-26.0324	-39.0262	-40.7607	-51.745	48	2.86667	1.91333	0.96
L-7903	1	-50	-19.4872	-30.6977	-28.8095	-37.0166	-37.751	-55.7823	40	2.8	2.06	0.945
	2	-36	-21.0256	-27.3543	-28.4783	-37.5	-33.3333	-50	48	2.6	2.115	1.025
	3	-36	-19.6629	-31.1628	-20.16	-42	-33.3333	-46.0177	40	2.7	2.075	0.955
	Mean	-40.6667	-20.0586	-29.7382	-25.8159	-38.8389	-34.8059	-50.6	42.6667	2.7	2.08333	0.975
L-7905	1	-50	-13.7931	-27.4074	-13.6395	227.152	-30.6569	-47.5728	40	2.8	1.775	1.04
	2	-36	-26.2857	-32.4138	-30.7895	11.2933	-26.6771	-44.6429	40	3	1.74	0.9
	3	-36	-20	-37.6	-28.2727	80	-34.2561	-48.833	48	2.6	1.875	0.98
	Mean	-40.6667	-20.0263	-32.4737	-24.2339	106.148	-30.53	-47.0162	42.6667	2.8	1.79667	0.973333
L-7920	1	-60	-28.125	-63.6872	-40.9091	-61.5385	-55.1282	-88.1579	0	5	2.485	0.79
	2	-68	-33.5443	-61.2121	-52.1739	-56	-53.6232	-88.6525	0	5	2.415	0.7985
	3	-60	-32.4138	-51.8519	-52.381	-54.3568	-63.6364	-89.2857	0	4.8	2.47	0.735
	Mean	-62.6667	-31.361	-58.917	-48.488	-57.2984	-57.4626	-88.6987	0	4.93333	2.45667	0.7745
LC-270-804	1	-60	-30.5556	-63.5897	-39.5833	-61.5385	-59.375	-88.0834	0	4.8	2.615	0.78
	2	-68	-29.1429	-58.7302	-46	-55.7554	-63.1579	-90.6621	0	5	2.415	0.81
	3	-60	-35.503	-63.0682	-47.619	-48.6989	-55.3846	-84.0376	0	5	2.455	0.78
	Mean	-62.6667	-31.7338	-61.796	-44.4008	-55.3309	-59.3058	-87.5944	0	4.93333	2.495	0.79
LC-282-1077	1	-60	-22.3529	-63.7755	-44	-53.7037	-54.2773	-87.8049	0	4.8	2.455	0.775
	2	-68	-35.4497	-53.7143	-50	-66.1923	-63.4975	-86.8421	0	5	2.505	0.78
	3	-66	-30.9524	-59.4937	-37.7593	-49.5455	-59.4814	-89.3805	0	4.8	2.4	0.72
	Mean	-64.6667	-29.585	-58.9945	-43.9198	-56.4805	-59.0854	-88.0092	0	4.86667	2.45333	0.758333
LC-282-1110	1	-50	-20.2532	-34.2857	-24.1379	-37.2425	-30.2059	-44.7619	50	3	1.745	0.97
	2	-36	-17.9775	-21.0526	-24.4792	-42	-24.1888	-47.1154	40	3	1.72	1.005
	3	-36	-25.4054	-32.1212	-33.8889	-41.3043	-34.2561	-61.7834	40	3	1.775	0.955
	Mean	-40.6667	-21.212	-29.1532	-27.502	-40.1823	-29.5503	-51.2202	43.3333	3	1.74667	0.976667
LC-282-896	1	-68	-34.2105	-65.1163	-42.1053	-45.4545	-58.8235	-89.1892	0	4.8	2.435	0.77
	2	-68	-36.2162	-58.4615	-44.9438	-51.1111	-63.4615	-91.0569	0	5	2.6	0.815
	3	-68	-29.6875	-63.4146	-53.8462	-71.4108	-55.7692	-88.4956	0	5	2.405	0.775
	Mean	-68	-33.3714	-62.3308	-46.9651	-55.9921	-59.3514	-89.5806	0	4.93333	2.48	0.786667
LC-284-116	1	-60	-31.1111	-61.5385	-47.9167	-57.0952	-58.9744	-87.1795	0	5	2.48	0.75
	2	-68	-29.1429	-52.1212	-43.75	-55.6566	-65.2174	-90.2991	0	5	2.415	0.7985
	3	-62	-33.1361	-62.0112	-41.4938	-53.85	-67.2414	-90.1786	0	5	2.54	0.73
	Mean	-63.3333	-31.13	-58.5569	-44.3868	-55.5339	-63.811	-89.2191	0	5	2.47833	0.7595
LC-284-1209	1	-60	-28.2353	-61.4634	-48	-55.7692	-67.8663	-91.8963	0	4.8	2.48	0.76
	2	-62	-33.7079	-63.7209	-44.7115	-53.6	-54.4118	-86.7257	0	5	2.49	0.7835
	3	-68	-32.7381	-52.514	-40.7407	-56.5217	-69.5502	-84.3137	0	4.8	2.435	0.73
	Mean	-63.3333	-31.5604	-59.2328	-44.4841	-55.297	-63.9428	-87.6452	0	4.86667	2.46833	0.757833
LC-285-1344	1	-60	-28.5714	-57.3333	-42.8571	-56.5517	-58.209	-85.1852	0	4.8	2.55	0.765
	2	-62	-30.7692	-58.5366	-42.3077	-53.0612	-58.1081	-89.2857	0	5	2.395	0.75
	3	-62	-32.4176	-63.2558	-51.8519	-59.7122	-60.8128	-87.6106	0	4.8	2.355	0.73
	Mean	-61.3333	-30.5861	-59.7086	-45.6722	-56.4417	-59.0433	-87.3605	0	4.86667	2.43333	0.748333
LC-289-1444	1	-60	-28.8889	-61.9512	-45.6	-58.9286	-61.194	-90.1786	0	5	2.485	0.76
	2	-68	-37.9487	-62.2222	-44.4444	-60.1515	-60.9121	-91.2023	0	5	2.63	0.775
	3	-62	-32.5581	-58.2011	-47.8927	-50.6742	-57.8125	-91.3876	0	4.8	2.41	0.73
	Mean	-63.3333	-33.1319	-60.7915	-45.9791	-56.5847	-59.9729	-90.9228	0	4.93333	2.50833	0.755
LC-289-1447	1	-60	-37.5	-59.5349	-48	-58.9286	-67.4902	-83.2182	0	4.8	2.48	0.75
	2	-68	-32.3232	-63.5922	-41.9087	-55.7692	-52.8875	-88.4298	0	5	2.435	0.77
	3	-64	-24.1573	-61.9048	-45.3782	-54.5116	-55.9939	-88.4956	0	5	2.505	0.745
	Mean	-64	-31.3268	-61.6773	-45.0956	-56.4031	-58.7906	-86.7145	0	4.93333	2.47333	0.755
LC-292-1485	1	-60	-27.5	-58.8608	-47.619	-58.5789	-60.7098	-81.7308	0	5	2.615	0.78
	2	-68	-38.764	-64.8485	-43.4343	-53.3149	-59.8854	-86.4078	0	5	2.38	0.7835
	3	-60	-34.5455	-54.717	-47.3913	-58.9899	-59.7015	-88.2353	0	5	2.54	0.81
	Mean	-62.6667	-33.6032	-59.4754	-46.1482	-56.9613	-60.0989	-85.4579	0	5	2.51167	0.791167
LC-292-1544	1	-66	-30.5556	-58.6047	-43.3333	-56.7857	-59.0909	-88.6707	0	5	2.435	0.755
	2	-68	-34.8315	-60	-45.2174	-60.88	-58.46	-90.3226	0	5	2.54	0.74
	3	-68	-23.6364	-61.7978	-46.4646	-53.1034	-52.1691	-88.5965	0	5	2.515	0.73
	Mean	-67.3333	-29.6745	-60.1341	-45.0051	-56.9231	-56.5733	-89.1966	0	5	2.49667	0.741667
LC-292-997	1	-66	-28.9474	-63.7209	-46.6667	-56	-67.2727	-88.785	0	5	2.675	0.78
	2	-68	-30.9524	-52.2472	-47.3913	-52.1739	-67.5785	-92.4414	0	5	2.425	0.8135
	3	-68	-30.3371	-59.1716	-43.1818	-61.0359	-54.3938	-91.1075	0	4.8	2.455	0.73
	Mean	-67.3333	-30.0789	-58.3799	-45.7466	-56.4033	-63.0817	-90.778	0	4.93333	2.51833	0.7745
LC-300-11	1	-6	-17.2222	-30.7692	-29.1667	-50	-39.528	-54.6263	40	2.8	1.845	0.975
	2	-6	-21.0256	-29.7753	-25	-39.1304	-38.2353	-48.0769	40	3	1.915	0.975
	3	-4	-24.1573	-32.5581	-20.5607	-34.3434	-23.825	-45.1327	40	3	1.905	0.945
	Mean	-5.33333	-20.8017	-31.0342	-24.9091	-41.158	-33.8628	-49.2787	40	2.93333	1.88833	0.965
LC-300-12	1	-60	-30.5882	-59.4872	-43.4343	-55.0909	-56.2044	-87.6869	0	5	2.435	0.76
	2	-68	-34.5455	-63.2432	-47.619	-58.3333	-59.4384	-92.2414	0	5	2.5	0.805
	3	-62	-36.6279	-60.2041	-45.6522	-57.4783	-63.6678	-93.4959	0	5	2.355	0.73
	Mean	-63.3333	-33.9205	-60.9782	-45.5685	-56.9675	-59.7702	-91.1414	0	5	2.43	0.765
LC-300-13	1	-60	-31.0526	-60.9302	-47.619	-57.4783	-64.7327	-92.5926	0	4.7	2.365	0.8
	2	-68	-33.1461	-60.5405	-49.4949	-53.4884	-55.1282	-80.2632	0	5	2.515	0.78
	3	-66	-30.9091	-59.7765	-43.8202	-60.7071	-64.1485	-88.9625	0	5	2.48	0.795
	Mean	-64.6667	-31.7026	-60.4158	-46.9781	-57.2246	-61.3365	-87.2727	0	4.9	2.45333	0.791667
LC-300-15	1	-50	-20.1299	-30.303	-26.7677	-34.8795	-40.2985	-45.2055	40	2.8	1.755	0.92
	2	-36	-19.0141	-27.7419	-30.9623	-43.7984	-48.2759	-55.5556	48	3	1.83	0.94
	3	-36	-17.8571	-32.0225	-24.6512	-39.4737	-37.5	-50.7042	56	3	1.87	0.975
	Mean	-40.6667	-19.0004	-30.0225	-27.4604	-39.3839	-42.0248	-50.4884	48	2.93333	1.81833	0.945
LC-300-16	1	-60	-23.3333	-59.4872	-45.8333	-52.3077	-61.8474	-89.6552	0	5	2.38	0.795
	2	-68	-35.9551	-58.4615	-48.2072	-60	-58.8235	-90.2991	0	5	2.625	0.79
	3	-64	-39.4872	-63.2558	-40.1709	-62	-66.6667	-90.0901	0	5	2.5	0.73
	Mean	-64	-32.9252	-60.4015	-44.7371	-58.1026	-62.4459	-90.0148	0	5	2.50167	0.771667
LC-300-2	1	-60	-44.4444	-60	-50.5051	-57.6667	-55.1282	-90.2991	0	5	2.48	0.75
	2	-68	-27.5281	-57.2973	-45.5056	-55.1364	-53.6232	-92.1739	0	5	2.535	0.78
	3	-66	-29.697	-63.0682	-44.0828	-59.2093	-75.641	-92.233	0	5	2.335	0.73
	Mean	-64.6667	-33.8898	-60.1218	-46.6978	-57.3374	-61.4641	-91.5687	0	5	2.45	0.753333
LC-300-3	1	-60	-30.5263	-60.4651	-47.619	-57.4783	-64.7327	-92.5926	0	4.8	2.545	0.81
	2	-68	-33.1461	-60.5405	-49.4949	-53.4884	-55.1282	-89.4737	0	5	2.47	0.7985
	3	-66	-30.9091	-58.6592	-43.8202	-60.7071	-64.1485	-87.638	0	5	2.5	0.73
	Mean	-64.6667	-31.5272	-59.8883	-46.9781	-57.2246	-61.3365	-89.9014	0	4.93333	2.505	0.7795
LC-300-4	1	-68	-31.1111	-60	-45.7143	-59.25	-62.6866	-84.4055	0	5	2.615	0.795
	2	-68	-33.7143	-63.2432	-43.4343	-54	-54.8387	-90.2439	0	5	2.45	0.8
	3	-68	-32.1429	-64.6154	-47.1429	-55.6522	-62.5	-88.0342	0	5	2.355	0.73
	Mean	-68	-32.3228	-62.6195	-45.4305	-56.3007	-60.0084	-87.5612	0	5	2.47333	0.775
LC-300-6	1	-60	-30	-63.4831	-46.6667	-60	-68.3143	-89.0909	0	5	2.53	0.795
	2	-68	-37.037	-62.1795	-44.1624	-54.1667	-54.1547	-87.6033	0	5	2.545	0.795
	3	-68	-30.4	-53.0435	-44.4944	-50	-55.7522	-84.0708	0	5	2.455	0.775
	Mean	-65.3333	-32.479	-59.5687	-45.1078	-54.7222	-59.4071	-86.9217	0	5	2.51	0.788333
LC-300-7	1	-60	-26.5823	-49.1429	-50	-58.1111	-53.303	-83.2155	0	5	2.475	0.795
	2	-66	-34.0741	-60.6061	-40.4762	-47.1875	-52.0408	-87.0968	0	5	2.365	0.835
	3	-68	-29.0123	-67.0391	-44.5	-60.1176	-56.8182	-83.3333	0	4.8	2.46	0.775
	Mean	-64.6667	-29.8896	-58.9293	-44.9921	-55.1388	-54.054	-84.5486	0	4.93333	2.43333	0.801667
LC-300-8	1	-68	-34	-54.4186	-48.4211	-60.2778	-60	-89.3523	0	5	2.475	0.785
	2	-60	-36.4103	-57.8378	-47.4	-49.4949	-64.4068	-91.9679	0	5	2.365	0.805
	3	-68	-22.9268	-62.0112	-37.5625	-54.9425	-64.6154	-80.5195	0	5	2.465	0.745
	Mean	-65.3333	-31.1124	-58.0892	-44.4612	-54.9051	-63.0074	-87.2799	0	5	2.435	0.778333
LC-300-9	1	-50	-18.4397	-32.1637	-34.4745	-42.2297	-42.6934	-52.862	40	3	1.94	0.965
	2	-36	-19.8718	-25.5952	-26.3393	-42.2954	-38.3984	-54.7038	48	3	1.695	0.94
	3	-36	-23.1788	-36.6279	-23.9819	-34.7015	-16.9511	-45.0172	56	2.8	1.91	0.955
	Mean	-40.6667	-20.4968	-31.4623	-28.2652	-39.7422	-32.6809	-50.861	48	2.93333	1.84833	0.953333
LC-74-1-51	1	-60	-30	-61.5385	-46.3636	-58.4737	-71.5586	-90.5983	0	5	2.615	0.78
	2	-68	-37.8378	-58.427	-45.6522	-50.6742	-57.047	-87.9032	0	5	2.49	0.7835
	3	-60	-33.9394	-58.7879	-46.0465	-58.8384	-62.8681	-85.8268	0	5	2.455	0.775
	Mean	-62.6667	-33.9257	-59.5844	-46.0208	-55.9954	-63.8246	-88.1094	0	5	2.52	0.7795
PDL-1	1	0	-17.8378	-18.7879	-17.4603	-33.2743	-21.2963	-33.0357	92	0.8	1.685	1.165
	2	0	-13.0952	-22.0513	-11.9	-31.3913	-22.1477	-33.3333	92	0.6	1.68	1.215
	3	0	-14.0449	-22.9268	-20.625	-22.3009	-21.6255	-43.6893	92	0.8	1.63	1.185
	Mean	0	-14.9927	-21.2553	-16.6618	-28.9888	-21.6898	-36.6861	92	0.733333	1.665	1.18833
PDL-2	1	-50	-27.027	-26.7677	-25	-41.4881	-39.528	-50.3185	40	2.8	2.06	0.945
	2	-36	-17.1429	-27.8075	-25.8065	-37.5316	-33.9559	-51.3699	48	3	2.11	0.94
	3	-36	-15.3846	-37.2093	-28.6585	-42.8662	-17.342	-51.7483	56	2.8	2.05	0.955
	Mean	-40.6667	-19.8515	-30.5948	-26.4883	-40.6287	-30.2753	-51.1455	48	2.86667	2.07333	0.946667
PL-5	1	-50	-21.4286	-31.3043	-29.5775	-46.9835	-27.8075	-50.3448	40	2.8	2.07	0.945
	2	-36	-22.7586	-32.3529	-26.1481	-37	-36.0374	-49.6296	48	3	2.09	0.94
	3	-36	-15.2318	-31.4607	-27.8261	-39.1534	-28.6927	-46.281	40	2.6	2.09	0.955
	Mean	-40.6667	-19.8063	-31.706	-27.8506	-41.0457	-30.8459	-48.7518	42.6667	2.8	2.08333	0.946667
PSL-1	1	-52	-24.7619	-31.8584	-25.7009	-38.2979	-57.7465	-44.8819	40	2.8	1.77	0.975
	2	-50	-19.5122	-29.3023	-35.5556	-42.7386	-39.3939	-53.125	48	3	1.915	0.94
	3	-50	-18.9744	-33.4884	-24.3478	-39.1489	-29.972	-52.7559	56	2.8	1.885	0.955
	Mean	-50.6667	-21.0828	-31.5497	-28.5348	-40.0618	-42.3708	-50.2543	48	2.86667	1.85667	0.956667
PSL-9	1	0	-14.1509	-23.4043	-16.9014	-25.6757	-23.2777	-37.3997	100	0.4	1.65	1.22
	2	0	-19.5349	-23.7037	-14.3885	-25.3425	-18.6788	-36.6637	92	0.6	1.55	1.2
	3	0	-14.1509	-18.5714	-17.037	-31.1724	-20.324	-33.6585	94	0.8	1.635	1.095
	Mean	0	-15.9456	-21.8931	-16.109	-27.3969	-20.7602	-35.9073	95.3333	0.6	1.61167	1.17167
Sehore 74-3	1	-52	-19.4444	-30.7692	-27.2727	-42.1053	-29.7189	-50.6871	40	2.8	1.785	1.005
	2	-50	-24.1573	-30.7692	-27.2727	-42.1348	-35.0877	-52.9915	40	3	1.87	0.92
	3	-50	-19.6429	-30.2703	-20.9302	-45.6522	-29.6296	-59.8485	40	2.6	1.93	0.955
	Mean	-50.6667	-21.0815	-30.6029	-25.1586	-43.2974	-31.4787	-54.509	40	2.8	1.86167	0.96
SKL-259	1	-60	-34.2105	-60	-47.619	-53.75	-55.6401	-86.3636	0	4.8	2.515	0.775
	2	-68	-30.7692	-61.9512	-51.1111	-50.2075	-58.8173	-88.7324	0	5	2.48	0.825
	3	-60	-33.7079	-60.3175	-44.4444	-54.1833	-62.5	-85.3147	0	4.8	2.6	0.73
	Mean	-62.6667	-32.8959	-60.7562	-47.7249	-52.7136	-58.9858	-86.8036	0	4.86667	2.53167	0.776667
WBL-77	1	-60	-25	-56.4103	-42.8571	-56	-72.1913	-84.6154	0	5	2.6	0.805
	2	-68	-33.7143	-65.2406	-50	-59.5142	-65.5522	-84.2593	0	5	2.42	0.7835
	3	-66	-34.5455	-52.514	-39.3939	-53.5565	-74.416	-85.3211	0	4.8	2.455	0.73
	Mean	-64.6667	-31.0866	-58.055	-44.0837	-56.3569	-70.7198	-84.7319	0	4.93333	2.49167	0.772833
